# Supplementary material for: Metagenome-wide association study of gut microbiome revealed potential microbial marker set for diagnosis of pediatric myasthenia gravis
Source: BMC Med. 2021 Jul 8;19:159. doi: 10.1186/s12916-021-02034-0 (PMC8265136; doi:10.1186/s12916-021-02034-0)
Supplement: Supplementary file 4 — Additional file 4: Table s-1. Acetylcholine receptor antibodies (AChRAb) level and diagnosis of MG patients. Table s-2. Basic demographic characteristics of MG patients (n = 53) and healthy controls (n = 46) in the discovery cohort. Table s-3. Data production, quality control, and data utilization ratios. Table s-4. MG-associated microorganisms across all taxonomic levels. Table s-5. Average alignment depth of adenovirus in all participants. Table s-6. The predicted probability of MG in the training set and the test set, according to the 4 microbial markers species selected based on the random forest model. Table s-7. Basic demographic characteristics of AChRAb-positive patients (n = 34) and AChRAb-negative patients (n = 19) in the discovery cohort. Table s-8. AChRAb-negative associated unstratified MetaCyc pathways in MG patients. Table s-9. AChRAb-positive associated unstratified MetaCyc pathways in MG patients. Table s-10. SCFA levels in blood (μg/ml). [file 12916_2021_2034_MOESM4_ESM.xlsx]

## Sheet: Table s-2
Table s-2 Basic demographic characteristics of MG patients (n = 53) and healthy controls (n = 46) in the discovery cohort.
Sample ID	Age(year)	Gender	Brithmode
MGHB003CG	3.83	M	VD
MGHB003PB	12	M	CS
MGHB004CG	6	M	VD
MGHB005CG	9	M	VD
MGHB005PB	2.83	F	CS
MGHB006CG	4	M	VD
MGHB006PB	2.83	F	CS
MGHB007PB	10	F	CS
MGHB009CG	8	F	VD
MGHB010PB	5	M	VD
MGHB012CG	5	M	VD
MGHB013CG	5	M	VD
MGHB013PB	6.17	M	VD
MGHB014PB	6	F	CS
MGHB015CG	4	M	CS
MGHB017PB	5	M	CS
MGHB018CG	6	M	CS
MGHB022CG	11	M	VD
MGHB024CG	5	F	VD
MGHB025CG	7	M	VD
MGHB026CG	11	M	VD
MGHB026PB	5	F	VD
MGHB027CG	3	F	CS
MGHB028CG	5	F	CS
MGHB029CG	11	F	VD
MGHB030CG	9	M	CS
MGHB031CG	9	M	CS
MGHB031PB	5.67	F	VD
MGHB032PB	3.08	F	CS
MGHB033CG	3	F	CS
MGHB034CG	14	M	VD
MGHB034PB	3	F	CS
MGHB035CG	4	M	VD
MGHB036CG	4	F	VD
MGHB036PB	7	M	CS
MGHB037CG	4	M	VD
MGHB038CG	4	F	VD
MGHB038PB	7	F	CS
MGHB039PB	5.75	F	VD
MGHB040CG	14	M	VD
MGHB040PB	15	M	VD
MGHB041CG	4	F	VD
MGHB042CG	7	F	VD
MGHB043CG	16	M	VD
MGHB044CG	8	F	CS
MGHB045CG	4	F	CS
MGHB045PB	4	F	VD
MGHB046CG	4	F	CS
MGHB047CG	13	M	VD
MGHB047PB	3	M	NA
MGHB049CG	15	M	VD
MGHB050CG	14	M	VD
MGHB051CG	5	F	CS
MGHB051PB	14	M	VD
MGHB052CG	6	M	VD
MGHB052PB	3	M	VD
MGHB053CG	8	M	VD
MGHB054CG	7	F	VD
MGHB056CG	9	F	VD
MGHB057CG	5	M	CS
MGHB058CG	5	F	VD
MGHB058PB	14	M	CS
MGHB059CG	12	F	VD
MGHB060CG	5	F	VD
MGHB061CG	4	F	CS
MGHB062CG	12	F	VD
MGHB063CG	14	M	VD
MGHB063PB	15	M	VD
MGHB067PB	7	F	VD
MGHB070PB	11	F	VD
MGHB071PB	3	F	VD
MGHB072PB	13	M	CS
MGHB073PB	3.5	F	CS
MGHB074PB	5.5	F	VD
MGHB077PB	7	F	VD
MGHB078PB	8	F	CS
MGHB079PB	4.17	F	VD
MGHB080PB	3.33	F	VD
MGHB081PB	3	F	VD
MGHB082PB	13	F	VD
MGHB084PB	2.83	F	CS
MGHB085PB	9	F	CS
MGHB088PB	6	M	CS
MGHB094PB	3.58	F	VD
MGHB095PB	5.67	F	VD
MGHB101PB	3	F	CS
MGHB106PB	6	F	VD
MGHB108PB	3	M	VD
MGHB110PB	10	M	VD
MGHB112PB	6	F	VD
MGHB113PB	16	F	VD
MGHB116PB	5	M	CS
MGHB119PB	9	F	VD
MGHB120PB	7	F	VD
MGHB122PB	7	F	CS
MGHB123PB	3.42	F	VD
MGHB124PB	3	F	CS
MGHB125PB	3	F	CS
MGHB126PB	8	F	CS
The possible values of birthmode are vaginal delivery (VD) or caesarean section(CS). Gender could be male (M) or female(F).

## Sheet: Table s-3
Table s-3 Data production, quality control and data utilization ratio in data quality control.
Sample ID	Raw Data (Gb)	Clean Data (Gb)	Data Utilization Ratio (%)	Host Ratio (%)	Group
MGHB003PB	12.36	12.05	97.46	0.01	MG
MGHB006PB	13.92	13.53	97.19	0.11	MG
MGHB007PB	12.67	12.38	97.68	0.02	MG
MGHB013PB	14.05	13.67	97.32	0	MG
MGHB014PB	11.14	10.9	97.8	0.11	MG
MGHB017PB	14.15	13.73	97	0.02	MG
MGHB010PB	10.36	10.11	97.67	0.01	MG
MGHB026PB	12.22	11.89	97.27	0.1	MG
MGHB031PB	12.49	12.15	97.31	0.02	MG
MGHB032PB	10.45	10.14	97.03	0.03	MG
MGHB034PB	10.8	10.53	97.5	0.02	MG
MGHB036PB	9.06	8.79	97	0.02	MG
MGHB038PB	9.04	8.69	96.15	0.15	MG
MGHB039PB	9.56	9.32	97.48	0.01	MG
MGHB040PB	9.86	9.59	97.25	0.06	MG
MGHB045PB	8.2	8	97.57	0.02	MG
MGHB047PB	10.91	10.66	97.72	0.06	MG
MGHB051PB	8.32	8.08	97.16	0.17	MG
MGHB052PB	8.73	8.51	97.47	0.08	MG
MGHB058PB	13.08	12.76	97.5	0.25	MG
MGHB063PB	13.66	13.29	97.33	0.01	MG
MGHB067PB	12.93	12.58	97.32	0.07	MG
MGHB070PB	13.4	13.05	97.38	0.03	MG
MGHB071PB	9.53	9.28	97.41	0.02	MG
MGHB072PB	10.46	10.14	96.95	0.1	MG
MGHB073PB	12.18	11.81	96.99	2.28	MG
MGHB074PB	10.27	9.98	97.22	0.03	MG
MGHB077PB	12.87	12.49	97.03	0.01	MG
MGHB078PB	13.92	13.51	97.02	0.01	MG
MGHB079PB	13.36	13.01	97.38	5.29	MG
MGHB080PB	11.58	11.23	96.99	0.43	MG
MGHB081PB	12.44	12.08	97.12	0.11	MG
MGHB082PB	12.57	12.23	97.27	0.4	MG
MGHB084PB	12.14	11.73	96.57	0.57	MG
MGHB085PB	10.73	10.44	97.27	0.03	MG
MGHB088PB	11.04	10.63	96.3	0.12	MG
MGHB094PB	10.1	9.82	97.2	0.41	MG
MGHB095PB	11.45	11.07	96.73	0.04	MG
MGHB003CG	12.74	12.41	97.44	0.01	HC
MGHB004CG	12.25	11.85	96.7	0.07	HC
MGHB005CG	11.61	11.19	96.45	0.43	HC
MGHB006CG	11.56	11.26	97.39	0.04	HC
MGHB009CG	13.18	12.66	96.06	0.02	HC
MGHB012CG	11.87	11.37	95.82	0.01	HC
MGHB013CG	18.95	18.22	96.15	0.03	HC
MGHB015CG	12.49	11.68	93.46	0.3	HC
MGHB018CG	13.65	13.09	95.92	0.02	HC
MGHB022CG	13.17	12.64	96	0.73	HC
MGHB024CG	11.08	10.5	94.81	0.16	HC
MGHB025CG	11.52	11.02	95.66	0.02	HC
MGHB026CG	11.59	11.09	95.72	0.02	HC
MGHB027CG	10.89	10.35	95.05	0.14	HC
MGHB028CG	15.07	14.44	95.77	0.01	HC
MGHB029CG	15.75	14.91	94.62	0.72	HC
MGHB030CG	13.96	13.41	96.01	0.1	HC
MGHB031CG	14.43	13.69	94.88	0.01	HC
MGHB033CG	11.71	11.03	94.21	0.07	HC
MGHB034CG	13.69	13.06	95.42	0.01	HC
MGHB035CG	14.7	14.02	95.37	0.01	HC
MGHB036CG	14.49	13.97	96.39	0.02	HC
MGHB037CG	17.08	16.25	95.19	0.03	HC
MGHB038CG	15.45	14.67	94.97	0.05	HC
MGHB040CG	16.65	15.93	95.65	0.02	HC
MGHB042CG	17.04	16.3	95.68	0.08	HC
MGHB043CG	15.29	14.81	96.91	0.04	HC
MGHB044CG	16.57	16.16	97.51	0.05	HC
MGHB045CG	12.71	12.31	96.85	0.02	HC
MGHB046CG	12.34	12.05	97.65	0.02	HC
MGHB047CG	12.03	11.68	97.03	0.12	HC
MGHB049CG	11.84	11.57	97.68	0.13	HC
MGHB050CG	10.74	10.46	97.34	0.17	HC
MGHB051CG	12.17	11.84	97.35	0.03	HC
MGHB052CG	12.04	11.75	97.55	0.02	HC
MGHB053CG	11.61	11.04	95.1	0.04	HC
MGHB054CG	12	11.58	96.44	0.03	HC
MGHB056CG	10.84	10.46	96.49	0.03	HC
MGHB057CG	10.65	10.2	95.77	0.05	HC
MGHB058CG	11.47	11.05	96.34	0.03	HC
MGHB059CG	14.53	14.14	97.35	0.09	HC
MGHB060CG	12.06	11.63	96.49	0.08	HC
MGHB061CG	11.71	11.28	96.33	0.3	HC
MGHB062CG	11.58	11.13	96.07	0.1	HC
MGHB063CG	12.01	11.51	95.83	0.22	HC
MGHB041CG	10.98	10.53	95.91	0.02	HC
MGHB005PB	10.57	10.19	96.32	0.03	MG
MGHB101PB	11.32	10.87	96	0.02	MG
MGHB106PB	12.28	11.79	95.99	0.03	MG
MGHB108PB	11.97	11.52	96.3	0.44	MG
MGHB110PB	11.35	10.91	96.17	0.1	MG
MGHB112PB	11.31	10.97	97	0.06	MG
MGHB113PB	8.4	8.06	95.91	0.04	MG
MGHB116PB	8.59	8.22	95.7	0.03	MG
MGHB119PB	12.5	12.05	96.44	0.04	MG
MGHB120PB	11.09	10.64	95.96	0.04	MG
MGHB122PB	11.91	11.46	96.19	0.26	MG
MGHB123PB	10.66	10.17	95.37	0.06	MG
MGHB124PB	9.92	9.54	96.19	0.01	MG
MGHB125PB	9.69	9.33	96.26	0.06	MG
MGHB126PB	11.12	10.71	96.25	0.04	MG

## Sheet: Table s-4
Table s-4 MG-associated microorganisms across all taxonomic levels.
Taxonomy level	Taxonomy name	Abundance mean in MG patients	SD in MG patients	MG occurrence	Abundance mean in HC	SD in HC	Control occurrence	Enrichment	P value	Adjusted p-value
Phylum	Cyanobacteria	0	0	0	0.000107547	0.00027591	0.17	MG	0.00367185	0.024479
Phylum	Deinococcus_Thermus	2.5435e-05	6.866e-05	0.13	0	0	0	HC	0.00716925	0.0358462
Phylum	Synergistetes	0.0217852	0.0533061	0.826	0.00299226	0.00944421	0.472	HC	7.20313e-05	0.000912358
Phylum	Viruses_noname	0.00312587	0.0149036	0.087	1.48989	10.5098	0.434	MG	9.12358e-05	0.000912358
Class	Cyanobacteria_noname	0	0	0	0.000107547	0.00027591	0.17	MG	0.00367185	0.0321287
Class	Deltaproteobacteria	0.523409	0.36975	1	0.327148	0.433504	1	HC	0.00204636	0.0238742
Class	Synergistia	0.0217852	0.0533061	0.826	0.00299226	0.00944421	0.472	HC	7.20313e-05	0.00159663
Class	Viruses_noname	0.00312587	0.0149036	0.087	1.48989	10.5098	0.434	MG	9.12358e-05	0.00159663
Order	Chroococcales	0	0	0	0.000107547	0.00027591	0.17	MG	0.00367185	0.0231327
Order	Thermales	2.5435e-05	6.866e-05	0.13	0	0	0	HC	0.00716925	0.0410602
Order	Bacillales	0.00271217	0.00267286	1	0.00185547	0.0028352	0.981	HC	0.00808183	0.0424296
Order	Rhizobiales	4.6087e-05	0.000106238	0.239	0.000181887	0.000267597	0.528	MG	0.00080714	0.01017
Order	Rhodospirillales	0.000111957	0.000291018	0.217	3.585e-06	2.6099e-05	0.0189	HC	0.00166678	0.0131259
Order	Sphingomonadales	0.00011587	0.000165201	0.5	0.000752075	0.00107543	0.66	MG	0.00126016	0.0113415
Order	Rhodocyclales	0.0010637	0.00156686	0.891	0.000442453	0.000638432	0.66	HC	0.00109162	0.0113415
Order	Desulfovibrionales	0.5234	0.369749	1	0.327111	0.433498	1	HC	0.00204636	0.0143245
Order	Alteromonadales	1.913e-05	9.0746e-05	0.0435	0.000613774	0.00133696	0.358	MG	0.000137252	0.0028823
Order	Vibrionales	1.957e-06	1.327e-05	0.0217	0.000600377	0.00140475	0.34	MG	5.77217e-05	0.00226899
Order	Synergistales	0.0217852	0.0533061	0.826	0.00299226	0.00944421	0.472	HC	7.20313e-05	0.00226899
Order	Viruses_noname	0	0	0	1.47538	10.5115	0.245	MG	0.000359703	0.00566532
Family	Prevotellaceae	5.96539	17.2443	1	14.8579	23.0992	1	MG	7.47995e-06	0.000517214
Family	Chroococcales_noname	0	0	0	0.000107547	0.00027591	0.17	MG	0.00367185	0.0338335
Family	Peptostreptococcaceae	0.076848	0.0852776	1	0.0409858	0.074569	1	HC	7.93495e-05	0.00204722
Family	Bradyrhizobiaceae	1.739e-06	1.1795e-05	0.0217	6.6981e-05	0.000160798	0.208	MG	0.0041683	0.0358474
Family	Xanthobacteraceae	0	0	0	4.5094e-05	0.000109573	0.189	MG	0.00207686	0.0267977
Family	Rhodospirillaceae	0.000101087	0.000291465	0.152	0	0	0	HC	0.00349345	0.0338335
Family	Erythrobacteraceae	0	0	0	0.000299434	0.000809925	0.17	MG	0.00367185	0.0338335
Family	Sphingomonadaceae	0.00011587	0.000165201	0.5	0.000452453	0.000576191	0.66	MG	0.00290684	0.0338335
Family	Rhodocyclaceae	0.0010637	0.00156686	0.891	0.000442453	0.000638432	0.66	HC	0.00109162	0.020117
Family	Desulfovibrionaceae	0.5234	0.369749	1	0.327111	0.433498	1	HC	0.00204636	0.0267977
Family	Helicobacteraceae	0.0215707	0.143302	0.326	0	0	0	HC	8.01882e-06	0.000517214
Family	Alteromonadaceae	1.913e-05	9.0746e-05	0.0435	0.000610755	0.00133819	0.34	MG	0.000246232	0.00529398
Family	Vibrionaceae	1.957e-06	1.327e-05	0.0217	0.000600377	0.00140475	0.34	MG	5.77217e-05	0.00204722
Family	Synergistaceae	0.0217852	0.0533061	0.826	0.00299226	0.00944421	0.472	HC	7.20313e-05	0.00204722
Family	Adenoviridae	0	0	0	1.47514	10.5115	0.189	MG	0.00207734	0.0267977
Genus	Prevotella	5.81371	17.2736	1	14.3094	23.248	1	MG	4.00173e-07	6.42277e-05
Genus	Peptostreptococcaceae_noname	0.0728757	0.0823603	1	0.0276602	0.0395313	0.981	HC	4.10811e-06	0.000439568
Genus	Megamonas	0.206755	0.597622	0.87	0.742359	1.55212	0.943	MG	0.000547164	0.017564
Genus	Ralstonia	4.783e-06	3.2437e-05	0.0217	0.000357547	0.000786545	0.377	MG	1.83371e-05	0.00117724
Genus	Sutterella	0.310426	0.862479	0.587	0.76095	1.6447	1	MG	3.92092e-07	6.42277e-05
Genus	Methyloversatilis	0.00106109	0.00156611	0.891	0.00042434	0.000641484	0.623	HC	0.000444424	0.0158511
Genus	Bilophila	0.51712	0.362346	1	0.309597	0.39214	1	HC	0.00171241	0.0499714
Genus	Helicobacter	0.0215707	0.143302	0.326	0	0	0	HC	8.01882e-06	0.00064351
Genus	Providencia	1.587e-05	0.000107633	0.0217	0.0219349	0.157167	0.302	MG	0.000307657	0.0123448
Genus	Vibrio	1.957e-06	1.327e-05	0.0217	0.000600377	0.00140475	0.34	MG	5.77217e-05	0.00308811
Genus	Pyramidobacter	0.0216952	0.0531763	0.804	0.00298604	0.00944615	0.434	HC	0.000102415	0.00469648
Species	Bacteroides_massiliensis	0.306164	1.05702	1	0.949625	2.88412	1	MG	0.00118984	0.0431675
Species	Paraprevotella_unclassified	0.0252724	0.162713	0.152	0.244471	1.46036	0.547	MG	7.70522e-05	0.0116477
Species	Prevotella_bivia	0.00112609	0.00634234	0.217	0.0603392	0.404617	0.585	MG	0.000186825	0.0158394
Species	Prevotella_copri	5.54691	16.5299	1	13.8465	22.6672	1	MG	3.32601e-07	0.000150835
Species	Prevotella_stercorea	0.0290198	0.122295	0.674	0.12744	0.336265	0.943	MG	9.40772e-08	8.5328e-05
Species	Alistipes_onderdonkii	1.02511	1.4562	1	0.501899	1.32914	1	HC	0.000556949	0.031572
Species	Eubacterium_eligens	0.456909	0.547504	1	0.199338	0.330987	1	HC	0.000246637	0.0184627
Species	Lachnospiraceae_bacterium_2_1_46FAA	0.0922583	0.428478	0.848	0.00207547	0.00638574	0.717	HC	0.000937277	0.0431675
Species	Clostridium_bartlettii	0.0601228	0.0617846	1	0.0234974	0.0353292	0.981	HC	3.03452e-05	0.00797871
Species	Ruminococcus_callidus	0.155039	0.264633	0.978	0.0436215	0.102269	0.981	HC	0.000828093	0.0417267
Species	Dialister_invisus	0.4504	0.810744	1	0.312245	0.954256	0.962	HC	0.00110492	0.0431675
Species	Dialister_succinatiphilus	0.00826065	0.0489371	0.283	0.0144379	0.0595203	0.66	MG	0.000284981	0.0184627
Species	Megamonas_funiformis	0.0299943	0.0973174	0.63	0.169045	0.387388	0.83	MG	0.000281087	0.0184627
Species	Megamonas_hypermegale	0.0652728	0.231354	0.696	0.2052	0.549582	0.868	MG	0.000192098	0.0158394
Species	Megamonas_rupellensis	0.0304046	0.10604	0.652	0.0803687	0.195344	0.849	MG	0.00100409	0.0431675
Species	Megamonas_unclassified	0.0810809	0.234079	0.522	0.287745	0.565288	0.774	MG	0.000332866	0.0201273
Species	Fusobacterium_mortiferum	0.000212391	0.000523909	0.174	0.275574	1.47074	0.509	MG	4.39841e-05	0.00797871
Species	Ralstonia_unclassified	0	0	0	0.00032	0.000792758	0.208	MG	0.00116712	0.0431675
Species	Sutterella_parvirubra	0.0217348	0.143687	0.109	0.154705	0.83197	0.472	MG	0.000125896	0.0142735
Species	Sutterella_wadsworthensis	0.288692	0.857856	0.587	0.606245	1.4072	0.962	MG	0.000146991	0.0148134
Species	Bilophila_wadsworthia	0.101654	0.0785217	1	0.0581557	0.0879189	0.981	HC	0.00071145	0.037958
Species	Helicobacter_cinaedi	0.0210687	0.140906	0.283	0	0	0	HC	3.92455e-05	0.00797871
Species	Providencia_alcalifaciens	0	0	0	0.0217336	0.157109	0.208	MG	0.00116712	0.0431675
Species	Vibrio_alginolyticus	0	0	0	0.000432642	0.00111695	0.208	MG	0.00116712	0.0431675
Species	Pyramidobacter_piscolens	0.0216952	0.0531763	0.804	0.00298604	0.00944615	0.434	HC	0.000102415	0.0132701
Strain	Bacteroides_massiliensis_unclassified	0.306164	1.05702	1	0.949625	2.88412	1	MG	0.00118984	0.0446732
Strain	Prevotella_bivia_unclassified	0.00112609	0.00634234	0.217	0.0603392	0.404617	0.585	MG	0.000186825	0.0176304
Strain	GCF_000157935	5.54691	16.5299	1	13.8465	22.6672	1	MG	3.32601e-07	0.000137364
Strain	GCF_000235885	0.0290198	0.122295	0.674	0.12744	0.336265	0.943	MG	9.40772e-08	7.77078e-05
Strain	GCF_000374505	1.02511	1.4562	1	0.501899	1.32914	1	HC	0.000556949	0.0351077
Strain	GCF_000146185	0.456909	0.547504	1	0.199338	0.330987	1	HC	0.000246637	0.0196162
Strain	GCF_000209385	0.0922583	0.428478	0.848	0.00207547	0.00638574	0.717	HC	0.000937277	0.0446732
Strain	GCF_000154445	0.0601228	0.0617846	1	0.0234974	0.0353292	0.981	HC	3.03452e-05	0.00726617
Strain	GCF_000468015	0.155039	0.264633	0.978	0.0436215	0.102269	0.981	HC	0.000828093	0.0427503
Strain	GCF_000160055	0.4504	0.810744	1	0.312245	0.954256	0.962	HC	0.00110492	0.0446732
Strain	GCF_000242435	0.00826065	0.0489371	0.283	0.0144379	0.0595203	0.66	MG	0.000284981	0.0196162
Strain	GCF_000245775	0.0299943	0.0973174	0.63	0.169045	0.387388	0.83	MG	0.000281087	0.0196162
Strain	GCF_000209975	0.0652728	0.231354	0.696	0.2052	0.549582	0.868	MG	0.000192098	0.0176304
Strain	GCF_000378365	0.0304046	0.10604	0.652	0.0803687	0.195344	0.849	MG	0.00100409	0.0446732
Strain	GCF_000158195	0.000212391	0.000523909	0.174	0.275574	1.47074	0.509	MG	4.39841e-05	0.00726617
Strain	GCF_000250875	0.0217348	0.143687	0.109	0.154705	0.83197	0.472	MG	0.000125896	0.0148558
Strain	Sutterella_wadsworthensis_unclassified	0.22932	0.77563	0.565	0.440451	1.17807	0.906	MG	0.000595046	0.0351077
Strain	GCF_000185705	0.101654	0.0785217	1	0.0581557	0.0879189	0.981	HC	0.00071145	0.0391772
Strain	Helicobacter_cinaedi_unclassified	0.0210687	0.140906	0.283	0	0	0	HC	3.92455e-05	0.00726617
Strain	Providencia_alcalifaciens_unclassified	0	0	0	0.0217336	0.157109	0.208	MG	0.00116712	0.0446732
Strain	Vibrio_alginolyticus_unclassified	0	0	0	0.000432642	0.00111695	0.208	MG	0.00116712	0.0446732
Strain	GCF_000177335	0.0216952	0.0531763	0.804	0.00298604	0.00944615	0.434	HC	0.000102415	0.0140992

## Sheet: Table s-5
Table s-5 Coverage of adenovirus in all participants.
Sample ID	Relative abundance in MetaPhlan2 output(%)		Coverage
	s__Human_adenovirus_D	s__Human_adenovirus_F	Human adenovirus D (NC_010956.1)	Human adenovirus F (NC_001454.1)
MGHB032PB	0	0.17816	0	2.63927
MGHB034PB	0	0.19212	0	2.41129
MGHB036PB	0	76.5545	0	3029.19
MGHB038PB	0	0.28272	0	2.81902
MGHB039PB	0	0.23336	0	2.00357
MGHB040PB	0	0.18052	0	2.05179
MGHB045PB	0	0.2233	0	1.78436
MGHB051PB	0	0.16433	0	1.75805
MGHB052PB	0	0.1623	0	1.42047
MGHB110PB	0.01114	0	0	0
MGHB003PB	0	0	0	0
MGHB005PB	0	0	0	0
MGHB006PB	0	0	0	0
MGHB007PB	0	0	0	0
MGHB010PB	0	0	0	0
MGHB013PB	0	0	0	0
MGHB014PB	0	0	0	0
MGHB017PB	0	0	0	0
MGHB026PB	0	0	0	0
MGHB031PB	0	0	0	0
MGHB047PB	0	0	0	0
MGHB058PB	0	0	0	0
MGHB063PB	0	0	0	0
MGHB067PB	0	0	0	0
MGHB070PB	0	0	0	0
MGHB071PB	0	0	0	0
MGHB072PB	0	0	0	0
MGHB073PB	0	0	0	0
MGHB074PB	0	0	0	0
MGHB077PB	0	0	0	0
MGHB078PB	0	0	0	0
MGHB079PB	0	0	0	0
MGHB080PB	0	0	0	0
MGHB081PB	0	0	0	0
MGHB082PB	0	0	0	0
MGHB084PB	0	0	0	0
MGHB085PB	0	0	0	0
MGHB088PB	0	0	0	0
MGHB094PB	0	0	0	0
MGHB095PB	0	0	0	0
MGHB101PB	0	0	0	0
MGHB106PB	0	0	0	0
MGHB108PB	0	0	0	0
MGHB112PB	0	0	0	0
MGHB113PB	0	0	0	0
MGHB116PB	0	0	0	0
MGHB119PB	0	0	0	0
MGHB120PB	0	0	0	0
MGHB122PB	0	0	0	0
MGHB123PB	0	0	0	0
MGHB124PB	0	0	0	0
MGHB125PB	0	0	0	0
MGHB126PB	0	0	0	0
MGHB003CG	0	0	0	0
MGHB049CG	0	0	0	0
MGHB036CG	0	0	0	0
MGHB053CG	0	0	0	0
MGHB015CG	0	0	0	0
MGHB060CG	0	0	0	0
MGHB041CG	0	0	0	0
MGHB012CG	0	0	0	0
MGHB031CG	0	0	0	0
MGHB018CG	0	0	0	0
MGHB024CG	0	0	0	0
MGHB009CG	0	0	0	0
MGHB006CG	0	0	0	0
MGHB033CG	0	0	0	0
MGHB028CG	0	0	0	0
MGHB047CG	0	0	0	0
MGHB061CG	0	0	0	0
MGHB052CG	0	0	0	0
MGHB035CG	0	0	0	0
MGHB027CG	0	0	0	0
MGHB025CG	0	0	0	0
MGHB034CG	0	0	0	0
MGHB057CG	0	0	0	0
MGHB029CG	0	0	0	0
MGHB013CG	0	0	0	0
MGHB056CG	0	0	0	0
MGHB050CG	0	0	0	0
MGHB054CG	0	0	0	0
MGHB022CG	0	0	0	0
MGHB046CG	0	0	0	0
MGHB026CG	0	0	0	0
MGHB045CG	0	0	0	0
MGHB043CG	0	0	0	0
MGHB063CG	0	0	0	0
MGHB005CG	0	0	0	0
MGHB059CG	0	0	0	0
MGHB051CG	0	0	0	0
MGHB062CG	0	0	0	0
MGHB004CG	0	0	0	0
MGHB030CG	0	0	0	0
MGHB037CG	0	0	0	0
MGHB044CG	0	0	0	0
MGHB042CG	0	0	0	0
MGHB038CG	0	0	0	0
MGHB058CG	0	0	0	0
MGHB040CG	0	0	0	0

## Sheet: Table s-6
Table s-6 The predicted probability of MG in the training set and the test set, according to the 4 microbial markers species selected based on the random forest model.
Training set (n=87)					Test cohort (n=31)
Sample ID	Probability of disease	Disease state			Sample ID	Probability of disease	Disease state
MGHB003PB	0.726708	MG			MGHB127PB	0.912	MG
MGHB005PB	0.819149	MG			MGHB128PB	0.444	MG
MGHB006PB	0.976048	MG			MGHB132PB	0.302	MG
MGHB007PB	0.692308	MG			MGHB134PB	0.112	MG
MGHB010PB	0.741758	MG			MGHB136PB	0.472	MG
MGHB013PB	0.953216	MG			MGHB138PB	0.4	MG
MGHB014PB	0.971429	MG			MGHB139PB	0.998	MG
MGHB017PB	0.75	MG			MGHB141PB	0.972	MG
MGHB026PB	0.989583	MG			MGHB143PB	0.434	MG
MGHB031PB	0.864706	MG			MGHB149PB	0.49	MG
MGHB032PB	0.735135	MG			MGHB151PB	0.446	MG
MGHB034PB	0.837989	MG			MGHB152PB	0.816	MG
MGHB036PB	0.985	MG			MGHB153PB	0.884	MG
MGHB038PB	0.994624	MG			MGHB156PB	0.054	MG
MGHB039PB	0.669856	MG			MGHB158PB	0.218	MG
MGHB040PB	0.891753	MG			MGHB159PB	0.472	MG
MGHB045PB	0.947917	MG			MGHB161PB	0.974	MG
MGHB047PB	1	MG			MGHB162PB	0.554	MG
MGHB051PB	0.91954	MG			MGHB163PB	0.474	MG
MGHB052PB	0.954545	MG			MGHB009CG	0.198	HC
MGHB058PB	0.976608	MG			MGHB034CG	0.2	HC
MGHB063PB	0.933333	MG			MGHB047CG	0.348	HC
MGHB067PB	0.897297	MG			MGHB051CG	0.79	HC
MGHB070PB	0.973822	MG			MGHB053CG	0.266	HC
MGHB071PB	0.927711	MG			MGHB041CG	0.362	HC
MGHB072PB	0.951087	MG			MGHB033CG	0.19	HC
MGHB073PB	0.994737	MG			MGHB015CG	0.088	HC
MGHB074PB	0.794286	MG			MGHB026CG	0.184	HC
MGHB077PB	0.954286	MG			MGHB029CG	0.044	HC
MGHB078PB	0.945055	MG			MGHB040CG	0.058	HC
MGHB079PB	1	MG			MGHB043CG	0.202	HC
MGHB080PB	0.358209	MG
MGHB081PB	0.402116	MG
MGHB082PB	0.469613	MG
MGHB084PB	1	MG
MGHB085PB	0.885246	MG
MGHB088PB	0.595	MG
MGHB094PB	0.594595	MG
MGHB095PB	0.0168539	MG
MGHB101PB	0.545455	MG
MGHB106PB	0.176471	MG
MGHB108PB	0.258824	MG
MGHB110PB	1	MG
MGHB112PB	0.702381	MG
MGHB113PB	0.897297	MG
MGHB116PB	0.994318	MG
MGHB119PB	0.930108	MG
MGHB120PB	0.786458	MG
MGHB122PB	0.908537	MG
MGHB123PB	0.920635	MG
MGHB124PB	0.959799	MG
MGHB125PB	0.596059	MG
MGHB126PB	0.968586	MG
MGHB024CG	0.238095	HC
MGHB025CG	0.443299	HC
MGHB038CG	0.155556	HC
MGHB056CG	0.144385	HC
MGHB057CG	0.721925	HC
MGHB003CG	0.040201	HC
MGHB004CG	0.126374	HC
MGHB005CG	0.398844	HC
MGHB006CG	0.0357143	HC
MGHB012CG	0.0717949	HC
MGHB013CG	0.178771	HC
MGHB018CG	0.238095	HC
MGHB022CG	0.645161	HC
MGHB027CG	0.0612245	HC
MGHB028CG	0.315508	HC
MGHB030CG	0.340541	HC
MGHB031CG	0.213873	HC
MGHB035CG	0.351955	HC
MGHB036CG	0.463277	HC
MGHB037CG	0.0965909	HC
MGHB042CG	0.0892857	HC
MGHB044CG	0.357895	HC
MGHB045CG	0.306878	HC
MGHB046CG	0.0426829	HC
MGHB049CG	0.449198	HC
MGHB050CG	0.461538	HC
MGHB052CG	0.680412	HC
MGHB054CG	0.08	HC
MGHB058CG	0.0625	HC
MGHB059CG	0.327778	HC
MGHB060CG	0.407186	HC
MGHB061CG	0.0753769	HC
MGHB062CG	0.426036	HC
MGHB063CG	0.331551	HC

## Sheet: Table s-1
Table s-1 Acetylcholine receptor antibodies (AChRAb) level and diagnosis of MG patients.
Sample ID	AChRAb (mol/L)	fatigue test	EMG repetitive stimulation	neostigmine test	Group
MGHB003PB	1.14	positive	decreased	MGHB003PB	AChRAb-positive
MGHB006PB	9.06	NA	NA	MGHB006PB	AChRAb-positive
MGHB007PB	0.01	NA	NA	MGHB007PB	AChRAb-negative
MGHB013PB	2.16	positive	decreased	MGHB013PB	AChRAb-positive
MGHB014PB	0.01	positive	NA	MGHB014PB	AChRAb-negative
MGHB017PB	0.01	positive	normal	MGHB017PB	AChRAb-negative
MGHB010PB	1.36	positive	normal	MGHB010PB	AChRAb-positive
MGHB026PB	3.76	NA	decreased	MGHB026PB	AChRAb-positive
MGHB031PB	0.66	positive	NA	MGHB031PB	AChRAb-positive
MGHB032PB	0.2	positive	NA	MGHB032PB	AChRAb-negative
MGHB034PB	0.14	NA	NA	MGHB034PB	AChRAb-negative
MGHB036PB	2.17	NA	NA	MGHB036PB	AChRAb-positive
MGHB038PB	0.91	positive	decreased	MGHB038PB	AChRAb-positive
MGHB039PB	6.44	positive	normal	MGHB039PB	AChRAb-positive
MGHB040PB	0.02	positive	NA	MGHB040PB	AChRAb-negative
MGHB045PB	2.6	positive	normal	MGHB045PB	AChRAb-positive
MGHB047PB	1	positive	NA	MGHB047PB	AChRAb-positive
MGHB051PB	0.01	NA	NA	MGHB051PB	AChRAb-negative
MGHB052PB	0.53	positive	normal	MGHB052PB	AChRAb-positive
MGHB058PB	0.58	NA	NA	MGHB058PB	AChRAb-positive
MGHB063PB	0.01	positive	decreased	MGHB063PB	AChRAb-negative
MGHB067PB	3.19	positive	normal	MGHB067PB	AChRAb-positive
MGHB070PB	0.19	positive	normal	MGHB070PB	AChRAb-negative
MGHB071PB	0.54	positive	decreased	MGHB071PB	AChRAb-positive
MGHB072PB	0.3	NA	NA	MGHB072PB	AChRAb-negative
MGHB073PB	5.57	positive	decreased	MGHB073PB	AChRAb-positive
MGHB074PB	0.01	positive	NA	MGHB074PB	AChRAb-negative
MGHB077PB	1.41	positive	NA	MGHB077PB	AChRAb-positive
MGHB078PB	9.62	positive	normal	MGHB078PB	AChRAb-positive
MGHB079PB	6.85	positive	decreased	MGHB079PB	AChRAb-positive
MGHB080PB	3.27	positive	NA	MGHB080PB	AChRAb-positive
MGHB081PB	0.37	NA	NA	MGHB081PB	AChRAb-negative
MGHB082PB	0.01	NA	NA	MGHB082PB	AChRAb-negative
MGHB084PB	0.73	positive	decreased	MGHB084PB	AChRAb-positive
MGHB085PB	3.21	NA	NA	MGHB085PB	AChRAb-positive
MGHB088PB	1.55	positive	decreased	MGHB088PB	AChRAb-positive
MGHB094PB	2.39	positive	normal	MGHB094PB	AChRAb-positive
MGHB095PB	0.01	NA	NA	MGHB095PB	AChRAb-negative
MGHB005PB	0.51	positive	normal	MGHB005PB	AChRAb-positive
MGHB101PB	7.72	positive	NA	MGHB101PB	AChRAb-positive
MGHB106PB	0.01	positive	NA	MGHB106PB	AChRAb-negative
MGHB108PB	7.18	NA	NA	MGHB108PB	AChRAb-positive
MGHB110PB	9.88	positive	decreased	MGHB110PB	AChRAb-positive
MGHB112PB	0.01	positive	normal	MGHB112PB	AChRAb-negative
MGHB113PB	6.28	positive	decreased	MGHB113PB	AChRAb-positive
MGHB116PB	9.13	NA	NA	MGHB116PB	AChRAb-positive
MGHB119PB	0.01	positive	decreased	MGHB119PB	AChRAb-negative
MGHB120PB	4.86	positive	normal	MGHB120PB	AChRAb-positive
MGHB122PB	0.04	positive	normal	MGHB122PB	AChRAb-negative
MGHB123PB	0.36	NA	NA	MGHB123PB	AChRAb-negative
MGHB124PB	2.07	NA	NA	MGHB124PB	AChRAb-positive
MGHB125PB	5.1	NA	NA	MGHB125PB	AChRAb-positive
MGHB126PB	0.77	positive	decreased	MGHB126PB	AChRAb-positive

## Sheet: Table s-8
Table s-8 AChRAb-negative associated unstratified MetaCyc pathways in MG patients
MetaCyc pathway	Abundance mean in AChRAb-negative MG patients	SD in AChRAb-negative MG patients	MG occurrence	Abundance mean in HC	SD in HC	Control occurrence	Enrichment	P value
ANAGLYCOLYSIS-PWY: glycolysis III (from glucose)	0.0111604	0.00185381	1	0.0102422	0.00176534	1	HC	0.0308106
GLYCOLYSIS-E-D: superpathway of glycolysis and Entner-Doudoroff	0.00125763	0.000635018	1	0.000902646	0.000583989	1	HC	0.0241149
GOLPDLCAT-PWY: superpathway of glycerol degradation to 1,3-propanediol	0.000149295	0.000241866	1	0.000324566	0.000324369	1	AChRAb-negative	0.00227761
P108-PWY: pyruvate fermentation to propanoate I	0.000223586	0.000225328	1	0.000108156	9.2865e-05	0.85	HC	0.0372356
PWY-1269: CMP-3-deoxy-D-manno-octulosonate biosynthesis I	0.00271444	0.00121406	1	0.00213009	0.00126271	1	HC	0.0277704
PWY-4722: creatinine degradation II	1.573e-06	4.027e-06	0.184	0	0	0	HC	0.0431176
PWY-6168: flavin biosynthesis III (fungi)	0.00725534	0.00181134	1	0.006006	0.00188977	1	HC	0.00930561
PWY-6435: 4-hydroxybenzoate biosynthesis V	7.006e-06	1.6413e-05	0.327	7.26e-07	2.247e-06	0.1	HC	0.0498612
PWY-6467: Kdo transfer to lipid IVA III (Chlamydia)	6.625e-06	2.905e-05	0.143	7.339e-06	1.3573e-05	0.35	AChRAb-negative	0.049157
PWY-6545: pyrimidine deoxyribonucleotides de novo biosynthesis III	0.00406334	0.00123642	1	0.00336147	0.00140865	1	HC	0.0430432
PWY-6588: pyruvate fermentation to acetone	0.000185508	0.000237831	1	0.000350913	0.000427541	1	AChRAb-negative	0.0173596
PWY-6595: superpathway of guanosine nucleotides degradation (plants)	0.000255837	0.000242209	1	0.00013859	0.000121482	0.95	HC	0.0403177
PWY-6703: preQ0 biosynthesis	0.00830719	0.0023735	1	0.00730879	0.00395045	1	HC	0.0308106
PWY-7003: glycerol degradation to butanol	0.000328251	0.000283752	0.98	0.000469876	0.000273396	1	AChRAb-negative	0.0187002
PWY-7290: Escherichia coli serotype O86 O-antigen biosynthesis	1.5174e-05	7.4397e-05	0.204	0	0	0	HC	0.0316034
PWY-7323: superpathway of GDP-mannose-derived O-antigen building blocks biosynthesis	0.00162764	0.000886508	1	0.00113137	0.000736703	1	HC	0.0352967
PYRIDOXSYN-PWY: pyridoxal 5prime-phosphate biosynthesis I	0.00471097	0.00201257	1	0.00386201	0.0034292	1	HC	0.0232679

## Sheet: Table s-9
Table s-9 AChRAb-positive associated unstratified MetaCyc pathways in MG patients
MetaCyc pathway	Abundance mean in AChRAb-negative MG patients	SD in AChRAb-negative MG patients	MG occurrence	Abundance mean in HC	SD in HC	Control occurrence	Enrichment	P value
COA-PWY: coenzyme A biosynthesis I	0.00484563	0.00121448	1	0.00560925	0.00176273	1	AChRAb-positive	0.041675
OANTIGEN-PWY: O-antigen building blocks biosynthesis (E. coli)	0.0018059	0.00118655	1	0.00208996	0.000861634	1	AChRAb-positive	0.0398568
PANTOSYN-PWY: pantothenate and coenzyme A biosynthesis I	0.00667953	0.0013324	1	0.00725098	0.00145766	1	AChRAb-positive	0.0317335
PWY-5659: GDP-mannose biosynthesis	0.0042469	0.00155006	1	0.00488918	0.00129255	1	AChRAb-positive	0.0435622
PWY-5971: palmitate biosynthesis II (bacteria and plants)	0.000918434	0.000771732	0.98	0.000590922	0.000658847	0.886	HC	0.00763677
PWY-6113: superpathway of mycolate biosynthesis	0.0006299	0.000527754	0.98	0.00047882	0.000568762	0.886	HC	0.0420981
PWY-6305: putrescine biosynthesis IV	0.00239645	0.000831024	1	0.00295884	0.00103987	1	AChRAb-positive	0.0108284
PWY-6435: 4-hydroxybenzoate biosynthesis V	7.006e-06	1.6413e-05	0.327	2.224e-06	8.113e-06	0.114	HC	0.0283205
PWY-6562: norspermidine biosynthesis	4.456e-06	9.215e-06	0.286	2.98e-06	1.1276e-05	0.0857	HC	0.0424012
PWY-7209: superpathway of pyrimidine ribonucleosides degradation	0.00015624	0.000219366	0.898	0.000263158	0.000211234	0.971	AChRAb-positive	0.0109147
PWY-7211: superpathway of pyrimidine deoxyribonucleotides de novo biosynthesis	0.00231589	0.00101218	1	0.0029327	0.000919875	1	AChRAb-positive	0.0141018
PWY-7234: inosine-5prime-phosphate biosynthesis III	0.00272678	0.00131879	1	0.00324406	0.0011592	1	AChRAb-positive	0.032477
PWY-7235: superpathway of ubiquinol-6 biosynthesis (eukaryotic)	1.9661e-05	7.0083e-05	0.184	3.657e-05	7.895e-05	0.371	AChRAb-positive	0.0473763
PWY-7328: superpathway of UDP-glucose-derived O-antigen building blocks biosynthesis	0.000311067	0.000301994	0.918	0.000196268	0.000191804	0.943	HC	0.0420825
PWY-7371: 1,4-dihydroxy-6-naphthoate biosynthesis II	8.2524e-05	0.000155312	0.592	0.000159061	0.000217449	0.8	AChRAb-positive	0.0141098

## Sheet: Table s-10
Table s-10 SCFA levels in blood (µg/ml).
Sample(ug/ml)	Acetic acid	Propionic acid	Isobutyric acid	Butyric acid	Isovaleric acid	Valeric acid	Caproic acid
MGHB003PB	/	0.558	0.147	0.405	0.477	0.966	1.089
MGHB005PB	28.851	1.956	1.017	0.735	0.633	1.155	1.308
MGHB006PB	29.268	1.962	0.879	0.639	0.597	1.026	1.137
MGHB007PB	44.289	2.991	1.353	1.005	0.777	1.215	1.377
MGHB010PB	22.656	1.869	0.939	0.666	0.672	1.071	1.215
MGHB013PB	18.834	1.716	0.693	0.669	0.621	1.041	1.161
MGHB014PB	16.191	1.635	0.702	0.678	0.582	1.05	1.194
MGHB017PB	18.627	1.419	0.621	0.582	0.741	1.065	1.188
MGHB026PB	15.717	1.482	0.627	0.612	0.732	1.038	1.206
MGHB031PB	13.611	1.473	0.852	0.657	0.654	1.101	1.173
MGHB032PB	9.048	1.413	0.426	0.573	0.615	1.047	1.176
MGHB034PB	8.193	1.452	0.537	0.57	0.618	1.041	1.122
MGHB036PB	17.487	1.425	1.221	0.576	0.648	1.08	1.203
MGHB038PB	8.46	1.146	1.095	0.522	0.528	1.065	1.104
MGHB039PB	/	0.528	/	0.387	0.474	0.96	1.077
MGHB040PB	8.034	1.317	0.948	0.567	0.612	1.095	1.14
MGHB045PB	9.744	1.299	0.639	0.738	0.63	1.029	1.155
MGHB047PB	17.433	1.644	0.897	0.693	0.609	1.101	1.209
MGHB051PB	9.405	1.305	0.738	0.534	0.564	1.035	1.116
MGHB052PB	11.832	1.446	0.861	0.606	0.639	1.083	1.158
MGHB058PB	28.434	2.568	1.329	0.801	0.729	1.206	1.482
MGHB063PB	15.984	2.019	1.587	0.69	0.636	1.155	1.209
MGHB067PB	13.389	1.473	1.149	0.6	0.6	1.074	1.149
MGHB070PB	14.988	1.368	0.765	0.555	0.567	1.08	1.176
MGHB071PB	12.09	1.536	0.741	0.66	0.567	1.08	1.197
MGHB072PB	8.262	1.245	1.086	0.567	0.546	1.032	1.155
MGHB073PB	12.219	1.479	0.663	0.594	0.543	1.083	1.155
MGHB074PB	17.25	1.716	0.915	0.732	0.579	1.191	1.293
MGHB077PB	13.677	1.425	1.749	0.81	0.636	1.11	1.158
MGHB078PB	11.079	1.512	0.819	0.663	0.627	1.113	1.248
MGHB079PB	10.746	1.518	1.191	0.618	0.651	1.107	1.206
MGHB080PB	12.996	1.689	0.702	0.651	0.651	1.185	1.203
MGHB081PB	14.745	1.413	1.377	0.711	0.543	1.059	1.143
MGHB082PB	11.208	1.653	1.968	0.63	0.6	1.11	1.215
MGHB084PB	14.703	1.542	1.821	0.606	0.699	1.11	1.254
MGHB085PB	13.851	1.806	2.223	0.738	0.624	1.089	1.257
MGHB088PB	10.83	1.305	1.356	0.603	0.582	1.068	1.116
MGHB094PB	9.126	1.278	1.854	0.534	0.606	1.053	1.131
MGHB095PB	10.728	1.521	1.815	0.717	0.603	1.092	1.191
MGHB101PB	6.165	0.933	1.782	0.507	0.537	1.038	1.068
MGHB106PB	8.409	1.209	1.818	0.591	0.561	1.053	1.14
MGHB108PB	7.092	1.227	1.788	0.525	0.564	1.023	1.119
MGHB110PB	8.319	1.389	1.848	0.57	0.57	1.023	1.101
MGHB112PB	9.939	1.155	1.605	0.726	0.54	1.053	1.119
MGHB113PB	10.122	1.116	2.175	0.51	0.573	1.023	1.119
MGHB116PB	10.851	1.455	1.887	0.741	0.555	1.104	1.167
MGHB119PB	12.285	1.299	2.304	0.594	0.564	1.05	1.14
MGHB120PB	6.396	0.57	9.78	0.399	0.477	0.963	1.041
MGHB122PB	6.54	1.059	1.71	0.51	0.525	1.041	1.143
MGHB123PB	9.174	1.17	1.659	0.555	0.519	1.059	1.122
MGHB124PB	11.145	1.224	1.719	0.576	0.522	1.053	1.122
MGHB125PB	7.959	1.284	2.181	0.633	0.576	1.089	1.137
MGHB126PB	11.724	1.344	2.148	0.6	0.582	1.119	1.173
MGHB003CG	8.979	1.701	1.605	0.63	0.567	1.116	1.323
MGHB004CG	7.857	1.536	1.545	0.6	0.543	1.065	1.29
MGHB005CG	7.143	1.281	1.512	0.582	0.579	1.077	1.17
MGHB006CG	7.515	1.332	1.332	0.576	0.537	1.029	1.119
MGHB009CG	8.283	1.446	1.539	0.597	0.54	1.056	1.266
MGHB012CG	10.581	1.494	1.407	0.636	0.552	1.041	1.104
MGHB013CG	14.556	2.271	2.622	0.762	0.588	1.131	1.314
MGHB015CG	7.764	1.335	1.497	0.567	0.552	1.071	1.152
MGHB018CG	8.811	1.491	1.944	0.594	0.567	1.056	1.254
MGHB022CG	9.495	1.638	2.4	0.636	0.534	1.044	1.14
MGHB024CG	6.849	1.287	1.761	0.591	0.546	1.065	1.116
MGHB025CG	22.884	3.483	3.471	1.038	0.639	1.281	1.692
MGHB026CG	16.341	2.298	3.183	0.777	0.624	1.089	1.179
MGHB027CG	2.028	0.549	0.156	0.387	0.462	0.951	1.029
MGHB028CG	6.831	1.305	1.917	0.561	0.522	1.065	1.095
MGHB029CG	29.406	4.026	3.171	1.128	0.705	1.323	1.782
MGHB030CG	9.06	1.071	2.34	0.579	0.528	1.05	1.101
MGHB031CG	7.101	0.9	2.019	0.531	0.531	0.984	1.107
MGHB033CG	7.041	0.936	2.415	0.567	0.561	0.987	1.098
MGHB034CG	11.673	2.016	3.069	0.72	0.564	1.173	1.26
MGHB035CG	15.174	2.1	2.676	0.744	0.612	1.113	1.407
MGHB036CG	6.711	0.903	2.091	0.555	0.546	1.032	1.104
MGHB037CG	6.699	0.918	1.86	0.582	0.546	1.014	1.11
MGHB038CG	10.659	1.08	2.547	0.663	0.579	1.038	1.17
MGHB040CG	9.915	1.647	1.827	0.618	0.582	1.092	1.14
MGHB041CG	11.76	1.113	1.902	0.609	0.561	1.092	1.125
MGHB042CG	36.645	5.199	3.927	1.464	0.783	1.476	1.983
MGHB043CG	44.919	2.298	2.859	0.813	0.684	1.131	1.512
MGHB044CG	9.537	1.017	2.385	0.591	0.528	1.08	1.113
MGHB045CG	13.188	1.821	2.091	0.645	0.564	1.113	1.14
MGHB046CG	22.104	2.877	2.094	0.939	0.699	1.239	1.656
MGHB047CG	15.756	2.325	2.628	0.765	0.597	1.098	1.389
MGHB049CG	10.17	1.041	2.202	0.699	0.57	1.041	1.107
MGHB050CG	13.467	1.278	3.129	0.687	0.63	1.089	1.137
MGHB051CG	10.161	1.137	2.844	0.63	0.564	1.026	1.134
MGHB052CG	4.917	0.855	1.476	0.486	0.528	1.002	1.08
MGHB053CG	10.911	1.17	2.607	0.627	0.588	1.047	1.134
MGHB054CG	11.532	1.065	1.947	0.615	0.531	1.065	1.14
MGHB056CG	10.08	1.107	2.55	0.624	0.591	1.029	1.125
MGHB057CG	38.454	4.926	5.328	1.323	0.741	1.347	1.899
MGHB058CG	18.888	1.155	3.216	0.696	0.651	1.092	1.29
MGHB059CG	30.984	2.013	6.489	0.963	0.822	1.098	1.428
MGHB060CG	11.091	1.101	3.468	0.612	0.552	1.014	1.128
MGHB061CG	19.467	1.467	5.097	0.768	1.341	1.074	1.203
MGHB062CG	11.715	1.203	2.328	0.615	0.579	1.065	1.167
MGHB063CG	11.952	1.176	2.937	0.633	0.615	1.023	1.311

## Sheet: Table s-7
Table s-7 Basic demographic characteristics of AChRAb-positive patients (n = 34) and AChRAb-negative patients (n = 19) in the discovery cohort.
Characteristic	AChRAb-positive patients (n = 34)	AChRAb-negative patients (n = 19)	missing value	Adjusted p value
Age	5.84±3.30	8.08±4.26	0	0.1655
Birthmode(%,VD)	17(50%)	12(63.15%)	1	0.549504
Gender(%,M)	11(32.4%)	5(26.3%)	0	0.657689
